# Supplementary material for: Exchange of a Tracheal Tube and Supraglottic Airway Device: Evaluation of Different Techniques in Three Simulated Airway Scenarios (TUBE Study)—A Prospective, Randomised Controlled Study
Source: J Clin Med. 2023 Dec 19;13(1):16. doi: 10.3390/jcm13010016 (PMC10779719; doi:10.3390/jcm13010016)
Supplement: Supplementary file 1 [file jcm-13-00016-s001.zip]

Archive with 1 entries (1 files):
- jcm-2695466-supplementary.ods
