# Supplementary material for: Exchange of a Tracheal Tube and Supraglottic Airway Device: Evaluation of Different Techniques in Three Simulated Airway Scenarios (TUBE Study)—A Prospective, Randomised Controlled Study
Source: J Clin Med. 2023 Dec 19;13(1):16. doi: 10.3390/jcm13010016 (PMC10779719; doi:10.3390/jcm13010016)
Supplement: Supplementary file 1 [file jcm-13-00016-s001.zip › jcm-2695466-supplementary.ods]

## Sheet: Tabelle1
Supplement
	Factor	Test	Scenario	p
	performing preoxygenation	f	LTS	1.0
			CUFF	0.23
			PRONE	0.62
	team communication	f	LTS	1.0
			CUFF	1.0
			PRONE	0.41
	optimizing depth of anaesthesia	f	LTS	1.0
			CUFF	1.0
			PRONE	0.26
	anaesthesia experience	f	LTS	0.17
			CUFF	0.27
			PRONE	0.76
	experience of SGA exchange	f	LTS	0.50
			CUFF	1.0
			PRONE	0.66
	experience of TT exchange	f	LTS	0.51
			CUFF	1.0
			PRONE	0.28
	senior or junior physician	f	LTS	0.17
			CUFF	0.27
			PRONE	0.76
	years of experience	m	LTS	0.45
			CUFF	0.13
			PRONE	0.41
	Intubations difficulty score	m	LTS	1.0
			CUFF	0.17
			PRONE	0.8
